# Supplementary material for: Nitrogen-Doped Hierarchical Porous Carbon Derived from Coal for High-Performance Supercapacitor
Source: Molecules. 2023 Apr 23;28(9):3660. doi: 10.3390/molecules28093660 (PMC10180139; doi:10.3390/molecules28093660)
Supplement: Supplementary file 1 [file molecules-28-03660-s001.zip]

Archive with 1 entries (1 files):
- molecules-2335129-supplementary.pdf
